# Supplementary material for: Behavioral and Neurobiological Correlates of Resilience in the Hindlimb Unloading Mouse Model: A Longitudinal Ethogram with Neurotrophin Profile
Source: Life (Basel). 2026 Jan 15;16(1):137. doi: 10.3390/life16010137 (PMC12842622; doi:10.3390/life16010137)
Supplement: Supplementary file 1 [file life-16-00137-s001.zip]

Archive with 1 entries (1 files):
- life-4057089-supplementary.pdf
